# Supplementary material for: The PREPARE Study: Acceptability and Feasibility of a Telehealth Trimodal Prehabilitation Program for Women with Endometrial Neoplasia
Source: Curr Oncol. 2025 Jan 20;32(1):55. doi: 10.3390/curroncol32010055 (PMC11763516; doi:10.3390/curroncol32010055)
Supplement: Supplementary file 1 [file curroncol-32-00055-s001.zip]

Archive with 1 entries (1 files):
- curroncol-3384336-supplementary.pdf
